# Supplementary material for: Aryl Hydrocarbon Receptor Inhibition Restores Indoxyl Sulfate-Mediated Endothelial Dysfunction in Rat Aortic Rings
Source: Toxins (Basel). 2022 Jan 26;14(2):100. doi: 10.3390/toxins14020100 (PMC8878015; doi:10.3390/toxins14020100)
Supplement: Supplementary file 1 [file toxins-14-00100-s001.zip]

Archive with 1 entries (1 files):
- toxins-1535726-supplementary.pdf
